# Supplementary material for: GFICLEE: ultrafast tree-based phylogenetic profile method inferring gene function at the genomic-wide level
Source: BMC Genomics. 2021 Oct 29;22:774. doi: 10.1186/s12864-021-08070-7 (PMC8557005; doi:10.1186/s12864-021-08070-7)
Supplement: Supplementary file 2 — Additional file 2: Supplementary Table S1. The datasets of the human genome with KEGG database, CORUM database and GO Database. Supplementary Table S2. The datasets of 10 different scale genomes. [file 12864_2021_8070_MOESM2_ESM.xlsx]

## Sheet: Table S1
# Supplementary Table 1. The datasets of the human gene models with KEGG database, CORUM database and GO Database.
Database	The number of genes	Pathway genes	Pathways
KEGG	20063	4537	116
CORUM	20063	5053	1056
GO	20063	16414	911

## Sheet: Table S2
# Supplementary Table 2. The datasets of 10 different scale gene models.
Gene models	The number of genes	Input gene set	Pathway name
A. thaliana	27369	17	Glycolysis / Gluconeogenesis
M. musculus	23200	17	Glycolysis / Gluconeogenesis
H. sapiens	20834	17	Nucleotide excision repair
C. elegans	20183	17	Oxidative phosphorylation
D. melanogaster	13776	17	Glycolysis / Gluconeogenesis
N. crassa	9824	17	Glycolysis / Gluconeogenesis
T. brucei	8712	17	Glycolysis / Gluconeogenesis
S. cerevisiae	5882	17	Photosynthesis
P. falciparum	5331	17	Malaria
C. merolae	5013	17	Photosynthesis
